# Supplementary material for: ﻿Rubusdianchuanensis sp. nov. (Rosaceae) from Sichuan and Yunnan, southwest China
Source: PhytoKeys. 2022 Apr 1;193:141–50. doi: 10.3897/phytokeys.193.82287 (PMC9005469; doi:10.3897/phytokeys.193.82287)
Supplement: XML Treatment for Rubus dianchuanensis [file phytokeys.193.82287-treatment1.xml]

<!DOCTYPE tp:taxon-treatment
  PUBLIC "-//TaxonX//DTD Taxonomic Treatment Publishing DTD v0 20100105//EN" "tax-treatment-NSO.dtd">
<tp:taxon-treatment xmlns:tp="http://www.plazi.org/taxpub"><tp:treatment-meta><kwd-group><label>Taxon classification</label><kwd>
              <named-content content-type="kingdom">Plantae</named-content>
            </kwd></kwd-group><mixed-citation publication-type="journal"><person-group><name><surname>Wang</surname><given-names>Qiu-Ping</given-names></name><name><surname>Li</surname><given-names>Yu-Ran</given-names></name><name><surname>Huang</surname><given-names>Qiang-Chun</given-names></name><name><surname>Wang</surname><given-names>Huan-Chong</given-names></name></person-group><article-title>﻿<italic><tp:taxon-name><tp:taxon-name-part taxon-name-part-type="genus" reg="Rubus">Rubus</tp:taxon-name-part><tp:taxon-name-part taxon-name-part-type="species" reg="dianchuanensis">dianchuanensis</tp:taxon-name-part></tp:taxon-name></italic> sp. nov. (<tp:taxon-name><tp:taxon-name-part taxon-name-part-type="family">Rosaceae</tp:taxon-name-part></tp:taxon-name>) from Sichuan and Yunnan, southwest China</article-title><source>PhytoKeys</source><day>01</day><month>04</month><year>2022</year><volume>193</volume><fpage>141</fpage><lpage>150</lpage><pub-id pub-id-type="doi">10.3897/phytokeys.193.82287</pub-id></mixed-citation></tp:treatment-meta><tp:nomenclature><label>﻿</label><tp:taxon-name>
            <object-id xmlns:xlink="http://www.w3.org/1999/xlink" content-type="arpha" xlink:type="simple">AEDC4B12-81B6-52A6-BCEC-948678DEBACD</object-id>
            <tp:taxon-name-part taxon-name-part-type="genus" reg="Rubus">Rubus</tp:taxon-name-part>
            <tp:taxon-name-part taxon-name-part-type="species" reg="dianchuanensis">dianchuanensis</tp:taxon-name-part>
            <object-id xmlns:xlink="http://www.w3.org/1999/xlink" content-type="ipni" xlink:type="simple">urn:lsid:ipni.org:names:77296909-1</object-id>
          </tp:taxon-name><tp:taxon-authority>Huan C. Wang &amp; Q. P. Wang</tp:taxon-authority><tp:taxon-status xmlns:xlink="http://www.w3.org/1999/xlink" xlink:type="simple">sp. nov.</tp:taxon-status><xref ref-type="fig" rid="F1">Figs 1</xref><xref ref-type="fig" rid="F2">, 2</xref><xref ref-type="fig" rid="F3">, 3A1–A5</xref></tp:nomenclature><tp:treatment-sec sec-type="material" id="SECID0EVIAC"><title>Type.</title><p>China. Sichuan Province: Liangshan Prefecture, Muli County, on the way from Wujiao to Yiji, <named-content xmlns:xlink="http://www.w3.org/1999/xlink" content-type="dwc:verbatimCoordinates" xlink:type="simple"><named-content content-type="geo-json" specific-use="{&#34;type&#34;:&#34;Point&#34;,&#34;coordinates&#34;:[100.697556,27.972703]}" id="NCID0E5IAC" xlink:type="simple">27°58'21.73"N, 100°41'51.20"E</named-content></named-content>, 3300–3500 m a.s.l., 23 July 2021, <italic>Q. P. Wang et al.</italic><italic>ML12992</italic> (holotype YUKU!, isotypes YUKU!).</p><fig id="F1" position="float" orientation="portrait"><object-id xmlns:xlink="http://www.w3.org/1999/xlink" content-type="doi" xlink:type="simple">10.3897/phytokeys.193.82287.figure1</object-id><object-id xmlns:xlink="http://www.w3.org/1999/xlink" content-type="arpha" xlink:type="simple">5F98C5AE-D0CF-548B-BAB6-46FDFFF48843</object-id><label>Figure 1.</label><caption><p><italic><tp:taxon-name><tp:taxon-name-part taxon-name-part-type="genus" reg="Rubus">Rubus</tp:taxon-name-part><tp:taxon-name-part taxon-name-part-type="species" reg="dianchuanensis">dianchuanensis</tp:taxon-name-part></tp:taxon-name></italic><bold>A</bold> habit <bold>B</bold> bract at the base of inflorescence <bold>C</bold> bract at the upper part of inflorescence <bold>D</bold> calyx <bold>E</bold> flower (side view) <bold>F</bold> aggregate fruit with persistent calyx.</p></caption><graphic xmlns:xlink="http://www.w3.org/1999/xlink" xlink:href="phytokeys-193-141-g001.jpg" position="float" orientation="portrait" xlink:type="simple" id="oo_667295.jpg"><uri content-type="original_file" xlink:type="simple">https://binary.pensoft.net/fig/667295</uri></graphic></fig><p><italic><tp:taxon-name><tp:taxon-name-part taxon-name-part-type="genus" reg="Rubus">Rubus</tp:taxon-name-part><tp:taxon-name-part taxon-name-part-type="species" reg="vicarius">vicarius</tp:taxon-name-part></tp:taxon-name></italic> Focke in Sargent, Pl. Wils. 1: 56. 1911, <italic>nom. illeg.</italic>, non <xref ref-type="bibr" rid="B15">Sudre (1902</xref>: 12). Type: China. Sichuan Province, Leshan City, Wa Shan, in thickets, 1500–2100 m a.s.l., July to August 1908, <italic>E. H. Wilson 948</italic> (BM!, NYBG!, US!).</p><fig id="F2" position="float" orientation="portrait"><object-id xmlns:xlink="http://www.w3.org/1999/xlink" content-type="doi" xlink:type="simple">10.3897/phytokeys.193.82287.figure2</object-id><object-id xmlns:xlink="http://www.w3.org/1999/xlink" content-type="arpha" xlink:type="simple">292C46C9-2025-55AD-AD97-97D758F3B85E</object-id><label>Figure 2.</label><caption><p><italic><tp:taxon-name><tp:taxon-name-part taxon-name-part-type="genus" reg="Rubus">Rubus</tp:taxon-name-part><tp:taxon-name-part taxon-name-part-type="species" reg="dianchuanensis">dianchuanensis</tp:taxon-name-part></tp:taxon-name></italic><bold>A, B</bold> habit <bold>C</bold> abaxial surfaces of leaves <bold>D</bold> portion of branchlet showing glandular hairs <bold>E</bold> flower <bold>F</bold> an immature aggregate fruit with calyx.</p></caption><graphic xmlns:xlink="http://www.w3.org/1999/xlink" xlink:href="phytokeys-193-141-g002.jpg" position="float" orientation="portrait" xlink:type="simple" id="oo_667296.jpg"><uri content-type="original_file" xlink:type="simple">https://binary.pensoft.net/fig/667296</uri></graphic></fig></tp:treatment-sec><tp:treatment-sec sec-type="diagnosis" id="SECID0ECMAC"><title>Diagnosis.</title><p><italic><tp:taxon-name><tp:taxon-name-part taxon-name-part-type="genus" reg="Rubus">Rubus</tp:taxon-name-part><tp:taxon-name-part taxon-name-part-type="species" reg="dianchuanensis">dianchuanensis</tp:taxon-name-part></tp:taxon-name></italic> is most similar to <italic><tp:taxon-name><tp:taxon-name-part taxon-name-part-type="genus" reg="Rubus">R.</tp:taxon-name-part><tp:taxon-name-part taxon-name-part-type="species" reg="ovatisepalus">ovatisepalus</tp:taxon-name-part></tp:taxon-name></italic> Huan C. Wang, but clearly differs from the latter by its leaf abaxially densely white or grey tomentose, bracts in the inflorescence often leaf-like, pedicels 1–6 cm long, sepals triangular-ovate and with acute to caudate apex.</p><fig id="F3" position="float" orientation="portrait"><object-id xmlns:xlink="http://www.w3.org/1999/xlink" content-type="doi" xlink:type="simple">10.3897/phytokeys.193.82287.figure3</object-id><object-id xmlns:xlink="http://www.w3.org/1999/xlink" content-type="arpha" xlink:type="simple">86E61386-AD2B-552E-873E-01026388BACA</object-id><label>Figure 3.</label><caption><p><italic><tp:taxon-name><tp:taxon-name-part taxon-name-part-type="genus" reg="Rubus">Rubus</tp:taxon-name-part><tp:taxon-name-part taxon-name-part-type="species" reg="dianchuanensis">dianchuanensis</tp:taxon-name-part></tp:taxon-name></italic> (<bold>A1–A5</bold>) and <italic><tp:taxon-name><tp:taxon-name-part taxon-name-part-type="genus" reg="Rubus">R.</tp:taxon-name-part><tp:taxon-name-part taxon-name-part-type="species" reg="subornatus">subornatus</tp:taxon-name-part></tp:taxon-name></italic> (<bold>B1–B5</bold>) <bold>A1</bold> a flowering branch showing terminal inflorescence <bold>A2</bold> portion of stem showing indumentum <bold>A3</bold> bract at the base of inflorescence <bold>A4</bold> flower (side view) <bold>A5</bold> mature aggregate fruit <bold>B1</bold> habit <bold>B2</bold> portion of the stem <bold>B3</bold> bracts <bold>B4</bold> flower (side view) <bold>B5</bold> mature aggregate fruit.</p></caption><graphic xmlns:xlink="http://www.w3.org/1999/xlink" xlink:href="phytokeys-193-141-g003.jpg" position="float" orientation="portrait" xlink:type="simple" id="oo_667297.jpg"><uri content-type="original_file" xlink:type="simple">https://binary.pensoft.net/fig/667297</uri></graphic></fig></tp:treatment-sec><tp:treatment-sec sec-type="description" id="SECID0EZOAC"><title>Description.</title><p>Arching shrubs, 1 to 2 m high, deciduous or semi-evergreen. Stems with dense ferruginous glandular hairs and soft eglandular hairs. Branchlets cylindric, grey-green to brown, villous, with curved prickles and nearly straight, ferruginous, 1–2 mm long, glandular hairs. Leaves imparipinnate, usually 3-foliolate, rarely 5-foliolate. Stipules persistent, linear, 5–8 mm long, ca. 1.5 mm wide, pubescent, with glandular hairs, base shortly adnate to petioles. Petioles 0.5–4 cm long, petiolule of terminal leaflets 1–3.5 cm long, lateral leaflets sessile or subsessile; petiolule and rachis with glandular hairs, intermixed pubescence and erect or recurved prickles. Leaf blades cordate or ovate-cordate in outline, papery, adaxially pubescent and with sparse glandular hairs, abaxially densely white or grey tomentose throughout, with sparse glandular hairs along veins. Terminal leaflets cordate, broadly ovate or ovate, 3–11 cm long, 2–7 cm wide, apex acute to acuminate, base rounded to subcordate; margin slightly lobed or not, double serrate; nervation pinnate, with 6–9 lateral veins on each side of the midrib. Lateral leaflets ovate or elliptic, apex acute, base cuneate to round, slightly oblique, 1.5–7 cm long, 1–5 cm wide, lateral veins 5–7 paired. Terminal inflorescences racemose-cymose, 4–10-flowered, 5–15 cm long; bracts at the base usually leaf-like, simple, ovate, ovate-lanceolate or lanceolate, with similar indumentum as the leaves, 2.5–11 cm long, 1–5 cm wide, apex acute to acuminate, base rounded to subcordate; bracts at the upper portion linear, 4–12 mm long, ca. 1 mm wide, pubescent, with glandular hairs. Axillary flowers usually solitary, rarely 2–3-flowered. Pedicels 1–6 cm in length, densely pilose, with dense glandular hairs and curved prickles. Flowers 1–1.5 cm in diameter. Calyx grey-green or reddish, abaxially with soft hairs and glandular hairs; sepals triangular-ovate, erect or spreading after anthesis, 5–10 mm long, 2–4 mm wide, margin grey tomentose and entire, apex acute to caudate. Petals pink to white, obovate, 5–8 mm long, 4–5 mm broad, apex repand, base shortly clawed. Stamens numerous in 2 whorls; filaments linear, glabrous, ca. 5 mm long. Pistils numerous; ovaries sparely pilose, styles glabrous. Aggregate fruit ovoid, orange-red to red.</p></tp:treatment-sec><tp:treatment-sec sec-type="Taxonomic notes" id="SECID0E5OAC"><title>Taxonomic notes.</title><p><italic><tp:taxon-name><tp:taxon-name-part taxon-name-part-type="genus" reg="Rubus">Rubus</tp:taxon-name-part><tp:taxon-name-part taxon-name-part-type="species" reg="dianchuanensis">dianchuanensis</tp:taxon-name-part></tp:taxon-name></italic> was firstly collected by Ernest Henry Wilson in 1908 from Wa Shan (Leshan City) in western Sichuan, southwest China. Based on Wilson’s collection, <xref ref-type="bibr" rid="B4">Focke (1911)</xref> published “<italic><tp:taxon-name><tp:taxon-name-part taxon-name-part-type="genus" reg="Rubus">R.</tp:taxon-name-part><tp:taxon-name-part taxon-name-part-type="species" reg="vicarius">vicarius</tp:taxon-name-part></tp:taxon-name></italic> n. form. (?)” with a Latin description in his monograph <italic>Species <tp:taxon-name><tp:taxon-name-part taxon-name-part-type="genus" reg="Ruborum">Ruborum</tp:taxon-name-part></tp:taxon-name></italic>. However, the name <italic><tp:taxon-name><tp:taxon-name-part taxon-name-part-type="genus" reg="Rubus">R.</tp:taxon-name-part><tp:taxon-name-part taxon-name-part-type="species" reg="vicarius">vicarius</tp:taxon-name-part></tp:taxon-name></italic> Focke was not validly published there under Article 36.1 of the Shenzhen Code (<xref ref-type="bibr" rid="B18">Turland et al. 2018</xref>). Shortly afterwards, in July 1911, the name <italic><tp:taxon-name><tp:taxon-name-part taxon-name-part-type="genus" reg="Rubus">R.</tp:taxon-name-part><tp:taxon-name-part taxon-name-part-type="species" reg="vicarius">vicarius</tp:taxon-name-part></tp:taxon-name></italic> Focke was definitely accepted by Focke (in <xref ref-type="bibr" rid="B13">Sargent 1911</xref>) and accompanied by a complete and direct reference, namely “Bibl. Bot. LXXII 211 (Spec. Rub.) (1911)”, to his previous Latin description, it was therefore validated. Unfortunately, the name <italic><tp:taxon-name><tp:taxon-name-part taxon-name-part-type="genus" reg="Rubus">R.</tp:taxon-name-part><tp:taxon-name-part taxon-name-part-type="species" reg="vicarius">vicarius</tp:taxon-name-part></tp:taxon-name></italic> had been previously used by <xref ref-type="bibr" rid="B15">Sudre (1902)</xref> for a European species; thus, Focke’s name as a later homonym was illegitimate (Article 53.1 of the Shenzhen Code).</p><p>Morphologically, <italic><tp:taxon-name><tp:taxon-name-part taxon-name-part-type="genus" reg="Rubus">Rubus</tp:taxon-name-part><tp:taxon-name-part taxon-name-part-type="species" reg="dianchuanensis">dianchuanensis</tp:taxon-name-part></tp:taxon-name></italic> is most similar to <italic><tp:taxon-name><tp:taxon-name-part taxon-name-part-type="genus" reg="Rubus">R.</tp:taxon-name-part><tp:taxon-name-part taxon-name-part-type="species" reg="ovatisepalus">ovatisepalus</tp:taxon-name-part></tp:taxon-name></italic> Huan C. Wang (Fig. <xref ref-type="fig" rid="F4">4</xref>), a species described recently from northwestern Yunnan and southeastern Xizang, southwest China (<xref ref-type="bibr" rid="B19">Wang and Wang 2019</xref>), in having dense glandular hairs throughout the plant and the racemose-cymose terminal inflorescences. However, <italic><tp:taxon-name><tp:taxon-name-part taxon-name-part-type="genus" reg="Rubus">R.</tp:taxon-name-part><tp:taxon-name-part taxon-name-part-type="species" reg="dianchuanensis">dianchuanensis</tp:taxon-name-part></tp:taxon-name></italic> differs markedly from the latter by its leaf abaxially densely white or grey tomentose (<italic>vs.</italic> sparsely pubescent, with glandular hairs), bracts at base of the inflorescence usually leaf-like, ovate, ovate-lanceolate or lanceolate (<italic>vs.</italic> lanceolate to linear), 2.5–11×1–5 cm (<italic>vs.</italic> 0.7–1.2×0.1–0.2 cm), flower usually larger, 1–1.5 cm (<italic>vs.</italic> 0.8–1.2 cm) in diameter, pedicels 1–6 cm (<italic>vs.</italic> 0.7–1.5 cm) long, apex of sepals acute to caudate (<italic>vs.</italic> long acuminate to caudate).</p><fig id="F4" position="float" orientation="portrait"><object-id xmlns:xlink="http://www.w3.org/1999/xlink" content-type="doi" xlink:type="simple">10.3897/phytokeys.193.82287.figure4</object-id><object-id xmlns:xlink="http://www.w3.org/1999/xlink" content-type="arpha" xlink:type="simple">AAE1E9E9-2136-541B-A0BA-69E88FBE2CEF</object-id><label>Figure 4.</label><caption><p><italic><tp:taxon-name><tp:taxon-name-part taxon-name-part-type="genus" reg="Rubus">Rubus</tp:taxon-name-part><tp:taxon-name-part taxon-name-part-type="species" reg="ovatisepalus">ovatisepalus</tp:taxon-name-part></tp:taxon-name></italic><bold>A</bold> habit <bold>B</bold> abaxial surfaces of leaflets <bold>C</bold> mature aggregate fruit.</p></caption><graphic xmlns:xlink="http://www.w3.org/1999/xlink" xlink:href="phytokeys-193-141-g004.jpg" position="float" orientation="portrait" xlink:type="simple" id="oo_667298.jpg"><uri content-type="original_file" xlink:type="simple">https://binary.pensoft.net/fig/667298</uri></graphic></fig><p><italic><tp:taxon-name><tp:taxon-name-part taxon-name-part-type="genus" reg="Rubus">Rubus</tp:taxon-name-part><tp:taxon-name-part taxon-name-part-type="species" reg="dianchuanensis">dianchuanensis</tp:taxon-name-part></tp:taxon-name></italic> is also similar to <italic><tp:taxon-name><tp:taxon-name-part taxon-name-part-type="genus" reg="Rubus">R.</tp:taxon-name-part><tp:taxon-name-part taxon-name-part-type="species" reg="subornatus">subornatus</tp:taxon-name-part></tp:taxon-name></italic> Focke (including its variety <tp:taxon-name><tp:taxon-name-part taxon-name-part-type="genus" reg="Rubus">R.</tp:taxon-name-part><tp:taxon-name-part taxon-name-part-type="species" reg="subornatus">subornatus</tp:taxon-name-part><tp:taxon-name-part taxon-name-part-type="infraspecific-rank">var.</tp:taxon-name-part><tp:taxon-name-part taxon-name-part-type="variety" reg="melanodenus">melanodenus</tp:taxon-name-part></tp:taxon-name> Focke) (Fig. <xref ref-type="fig" rid="F3">3B1–B5</xref>), with which <italic><tp:taxon-name><tp:taxon-name-part taxon-name-part-type="genus" reg="Rubus">R.</tp:taxon-name-part><tp:taxon-name-part taxon-name-part-type="species" reg="vicarius">vicarius</tp:taxon-name-part></tp:taxon-name></italic> Focke had been erroneously synonymized by <xref ref-type="bibr" rid="B23">Yu and Lu (1985)</xref> as well as <xref ref-type="bibr" rid="B11">Lu and Boufford (2003)</xref>. Nevertheless, <italic><tp:taxon-name><tp:taxon-name-part taxon-name-part-type="genus" reg="Rubus">R.</tp:taxon-name-part><tp:taxon-name-part taxon-name-part-type="species" reg="dianchuanensis">dianchuanensis</tp:taxon-name-part></tp:taxon-name></italic> differs from it by its not glaucous stems usually covered with dense ferruginous glandular hairs and soft eglandular hairs (<italic>vs.</italic> more or less glaucous, glabrous), terminal inflorescences racemose-cymose (<italic>vs.</italic> corymbose), bracts at base of the inflorescence often leaf-like, rarely trifoliolate, ovate, ovate-lanceolate or lanceolate (<italic>vs.</italic> linear) (Fig. <xref ref-type="fig" rid="F3">3</xref>: A3, B3), pedicels usually longer, 1–6 cm (<italic>vs.</italic> 1–2.5 cm) long, calyx abaxially with grey pubescent (<italic>vs.</italic> intermixed tomentose) and dense ferruginous glandular hairs (<italic>vs.</italic> spare or not), without needle-like prickles (<italic>vs.</italic> with needle-like prickles), and slightly pink to white (<italic>vs.</italic> purplish-red) petals. Some specimens of <italic><tp:taxon-name><tp:taxon-name-part taxon-name-part-type="genus" reg="Rubus">R.</tp:taxon-name-part><tp:taxon-name-part taxon-name-part-type="species" reg="dianchuanensis">dianchuanensis</tp:taxon-name-part></tp:taxon-name></italic> had been identified as <italic><tp:taxon-name><tp:taxon-name-part taxon-name-part-type="genus" reg="Rubus">R.</tp:taxon-name-part><tp:taxon-name-part taxon-name-part-type="species" reg="phoenicolasius">phoenicolasius</tp:taxon-name-part></tp:taxon-name></italic> Maxim., but it is well differentiated from the latter by stems and branches with short glandular hairs (<italic>vs.</italic> long glandular hairs) and without bristles (vs. dense bristles), terminal inflorescence racemose-cymose (<italic>vs.</italic> short racemes) 5–15 cm (<italic>vs.</italic> 1–6 cm) long, pedicels 1–6 cm (<italic>vs.</italic> 0.5–1.5 cm) long, flowers 1–1.5 cm (<italic>vs.</italic> 0.6–1.5 cm) in diameter, calyx without bristles (<italic>vs.</italic> with dense bristles), sepals triangular-ovate (<italic>vs.</italic> lanceolate). A detailed morphological comparison between these four species is summarized in Table <xref ref-type="table" rid="T1">1</xref>.</p><table-wrap id="T1" position="float" orientation="portrait"><label>Table 1.</label><caption><p>A morphological comparison of <italic><tp:taxon-name><tp:taxon-name-part taxon-name-part-type="genus" reg="Rubus">Rubus</tp:taxon-name-part><tp:taxon-name-part taxon-name-part-type="species" reg="dianchuanensis">dianchuanensis</tp:taxon-name-part></tp:taxon-name></italic> with its relatives.</p></caption><table id="TID0EDYAE" rules="all"><tbody><tr><th rowspan="1" colspan="1"/><th rowspan="1" colspan="1">
                    <italic>
                      <tp:taxon-name><tp:taxon-name-part taxon-name-part-type="genus" reg="Rubus">R.</tp:taxon-name-part><tp:taxon-name-part taxon-name-part-type="species" reg="dianchuanensis">dianchuanensis</tp:taxon-name-part></tp:taxon-name>
                    </italic>
                  </th><th rowspan="1" colspan="1">
                    <italic>
                      <tp:taxon-name><tp:taxon-name-part taxon-name-part-type="genus" reg="Rubus">R.</tp:taxon-name-part><tp:taxon-name-part taxon-name-part-type="species" reg="ovatisepalus">ovatisepalus</tp:taxon-name-part></tp:taxon-name>
                    </italic>
                  </th><th rowspan="1" colspan="1">
                    <italic>
                      <tp:taxon-name><tp:taxon-name-part taxon-name-part-type="genus" reg="Rubus">R.</tp:taxon-name-part><tp:taxon-name-part taxon-name-part-type="species" reg="subornatus">subornatus</tp:taxon-name-part></tp:taxon-name>
                    </italic>
                  </th><th rowspan="1" colspan="1">
                    <italic>
                      <tp:taxon-name><tp:taxon-name-part taxon-name-part-type="genus" reg="Rubus">R.</tp:taxon-name-part><tp:taxon-name-part taxon-name-part-type="species" reg="phoenicolasius">phoenicolasius</tp:taxon-name-part></tp:taxon-name>
                    </italic>
                  </th></tr><tr><td rowspan="1" colspan="1">
                    <bold>Indumentum of stems</bold>
                  </td><td rowspan="1" colspan="1">dense glandular hairs</td><td rowspan="1" colspan="1">dense glandular hairs</td><td rowspan="1" colspan="1">glabrous</td><td rowspan="1" colspan="1">dense glandular hairs and bristles</td></tr><tr><td rowspan="1" colspan="1">
                    <bold>Abaxial indumentum of leaf blade</bold>
                  </td><td rowspan="1" colspan="1">densely grey tomentose</td><td rowspan="1" colspan="1">sparsely pubescent, with glandular hairs</td><td rowspan="1" colspan="1">densely grey tomentose</td><td rowspan="1" colspan="1">densely grey tomentose</td></tr><tr><td rowspan="1" colspan="1">
                    <bold>Terminal Inflorescence</bold>
                  </td><td rowspan="1" colspan="1">racemose-cymose</td><td rowspan="1" colspan="1">racemiform cymes</td><td rowspan="1" colspan="1">corymbose</td><td rowspan="1" colspan="1">short racemes</td></tr><tr><td rowspan="1" colspan="1">
                    <bold>Length of pedicel</bold>
                  </td><td rowspan="1" colspan="1">1–6 cm</td><td rowspan="1" colspan="1">0.7–1.5 cm</td><td rowspan="1" colspan="1">1–2.5 cm</td><td rowspan="1" colspan="1">0.5–1.5 cm</td></tr><tr><td rowspan="1" colspan="1">
                    <bold>Diameter of flower</bold>
                  </td><td rowspan="1" colspan="1">1–1.5 cm</td><td rowspan="1" colspan="1">0.8–1.2 cm</td><td rowspan="1" colspan="1">2–3 cm</td><td rowspan="1" colspan="1">0.6–1.5 cm</td></tr><tr><td rowspan="1" colspan="1">
                    <bold>Petal colour</bold>
                  </td><td rowspan="1" colspan="1">white or slightly pink</td><td rowspan="1" colspan="1">white or slightly pink</td><td rowspan="1" colspan="1">purplish-red</td><td rowspan="1" colspan="1">white</td></tr><tr><td rowspan="1" colspan="1">
                    <bold>Petal <italic>vs.</italic> sepal</bold>
                  </td><td rowspan="1" colspan="1">petal slightly longer than sepals</td><td rowspan="1" colspan="1">petal shorter than sepals</td><td rowspan="1" colspan="1">petal shorter than sepals</td><td rowspan="1" colspan="1">petal much shorter than sepals</td></tr></tbody></table></table-wrap></tp:treatment-sec><tp:treatment-sec sec-type="phenology" id="SECID0EQPAE"><title>Phenology.</title><p><italic><tp:taxon-name><tp:taxon-name-part taxon-name-part-type="genus" reg="Rubus">Rubus</tp:taxon-name-part><tp:taxon-name-part taxon-name-part-type="species" reg="dianchuanensis">dianchuanensis</tp:taxon-name-part></tp:taxon-name></italic> flowering from June to August, fruiting from July to September.</p></tp:treatment-sec><tp:treatment-sec sec-type="etymology" id="SECID0EBQAE"><title>Etymology.</title><p>The specific epithet “dianchuanensis” refers to the Yunnan (called <italic>dian</italic> for short in Chinese) and Sichuan (called <italic>chuan</italic> for short in Chinese) provinces, where this species occurs.</p></tp:treatment-sec><tp:treatment-sec sec-type="distribution" id="SECID0ELQAE"><title>Distribution and habitat.</title><p><italic><tp:taxon-name><tp:taxon-name-part taxon-name-part-type="genus" reg="Rubus">Rubus</tp:taxon-name-part><tp:taxon-name-part taxon-name-part-type="species" reg="dianchuanensis">dianchuanensis</tp:taxon-name-part></tp:taxon-name></italic> is endemic to southwest China, where it has been collected from western Sichuan and northwestern Yunnan (Fig. <xref ref-type="fig" rid="F5">5</xref>). It usually occurs at elevations ranging from 2500–3600 meters and grows in open woods and thickets.</p><fig id="F5" position="float" orientation="portrait"><object-id xmlns:xlink="http://www.w3.org/1999/xlink" content-type="doi" xlink:type="simple">10.3897/phytokeys.193.82287.figure5</object-id><object-id xmlns:xlink="http://www.w3.org/1999/xlink" content-type="arpha" xlink:type="simple">1333D7F7-3ED2-590C-A589-8218D0CED761</object-id><label>Figure 5.</label><caption><p>Geographical distribution of <italic><tp:taxon-name><tp:taxon-name-part taxon-name-part-type="genus" reg="Rubus">Rubus</tp:taxon-name-part><tp:taxon-name-part taxon-name-part-type="species" reg="dianchuanensis">dianchuanensis</tp:taxon-name-part></tp:taxon-name></italic> (red dots).</p></caption><graphic xmlns:xlink="http://www.w3.org/1999/xlink" xlink:href="phytokeys-193-141-g005.jpg" position="float" orientation="portrait" xlink:type="simple" id="oo_667299.jpg"><uri content-type="original_file" xlink:type="simple">https://binary.pensoft.net/fig/667299</uri></graphic></fig></tp:treatment-sec><tp:treatment-sec sec-type="material" id="SECID0EYRAE"><title>Additional specimens examined</title><p><bold>(<italic>Paratypes</italic>)</bold>: China. <bold>Sichuan</bold>: Muli County, Damadian, 3000 m a.s.l., 16 Aug 1937, <italic>T. T. Yu 7740</italic> (PE); Shimian County, Liziping Country, 2700 m a.s.l., 28 Jul 1978, <italic>Shimian Team 78-0875</italic> (SM); Shimian County, 1955, <italic>C. C. Hsieh 41198</italic> (IBSC, PE); Kangding City, Zheduotang village, 3100 m a.s.l., 1 Aug 1963, <italic>K. C. Kuan et all 1218</italic> (PE); same location, 3450 m a.s.l., 5 July 1953, <italic>X. L. Jiang 36185</italic> (IBK, IBSC, PE); same location, 3600 m a.s.l., 16 Jul 1953, <italic>W. P. Fang &amp; X. L. Jiang 36323</italic> (IBK, ISBC, PE); Kangding County, 2750 m a.s.l., 24 Jun 1980, <italic>Z. J. Zhao 112962</italic> (CDBI) and <italic>Z. J. Zhao 119262</italic> (PE); Kangding City, Yajiageng, Laoyunshachang, 3318 m a.s.l., <named-content xmlns:xlink="http://www.w3.org/1999/xlink" content-type="dwc:verbatimCoordinates" xlink:type="simple"><named-content content-type="geo-json" specific-use="{&#34;type&#34;:&#34;Point&#34;,&#34;coordinates&#34;:[101.971389,29.933333]}" id="NCID0EYSAE" xlink:type="simple">101°58'17"E, 29°56'00"N</named-content></named-content>, 28 Aug 2008, <italic>Y. L. Peng &amp; W. G. Tu Gaoxf-0856</italic> (KUN); Xiaojin County, 3500 m a.s.l., 1 Jul 1959, <italic>Z. G. Liu 0412</italic> (CDBI, PE); Lixian County, 26 Aug 1957, <italic>X. Li 74160</italic> (IBSC, PE, NAS); Lixian County, Miyaluo village, 25 Jul 1958, <italic>Z. L. Wu 33375</italic> (PE; CAF); Barkam City, Barkam County, Dalangjiao River, 2300–2900 m a.s.l., 12 Jul 1960, <italic>Sichuan Medicine Source Survey Team 22297</italic> (NAS, SM); Barkam City, 2800 m a.s.l., 11 Jul 1957, <italic>H. F. Zhou &amp; Z. Y. Zhang 22772</italic> (IBSC, NAS, KUN, PE); Barkam City, Dalangzugou, 2700 m a.s.l., 27 Aug 1957, <italic>X. Li 72288</italic> (IBSC, NAS, PE); Heishui County, Naizigou, 2900 m a.s.l., 22 Jul 1957, <italic>X. Li 73260</italic> (IBSC, NAS, KUN; PE). <bold>Yunnan</bold>: Ninglang County, Lugu Lake, 27°39'21"N, 100°48'36"E, 2500–2600 m a.s.l., 6 Aug 2015, <italic>H. C. Wang et al. LGH8164</italic> (YUKU).</p></tp:treatment-sec><ref-list><ref id="B15"><mixed-citation xmlns:xlink="http://www.w3.org/1999/xlink" xlink:type="simple"><person-group><name name-style="western"><surname>Sudre</surname><given-names>H</given-names></name></person-group> (<year>1902</year>) Notes critiques sur les plantes distribuées: N°287 <italic><tp:taxon-name><tp:taxon-name-part taxon-name-part-type="genus">Rubus</tp:taxon-name-part><tp:taxon-name-part taxon-name-part-type="species">vicarius</tp:taxon-name-part></tp:taxon-name></italic> Sud. Bulletin de l’Association Pyrénéenne pour l’Échange des Plantes 10: e12.</mixed-citation></ref><ref id="B4"><mixed-citation xmlns:xlink="http://www.w3.org/1999/xlink" xlink:type="simple"><person-group><name name-style="western"><surname>Focke</surname><given-names>WO</given-names></name></person-group> (<year>1911</year>) Species <italic><tp:taxon-name><tp:taxon-name-part taxon-name-part-type="genus">Ruborum</tp:taxon-name-part></tp:taxon-name></italic>. Monographiae generis Rubi prodromus II. Bibliotheca Botanica 17 (Heft 72): 121–223. <ext-link xlink:type="simple" ext-link-type="doi" xlink:href="10.5962/bhl.title.15533">https://doi.org/10.5962/bhl.title.15533</ext-link></mixed-citation></ref><ref id="B18"><mixed-citation xmlns:xlink="http://www.w3.org/1999/xlink" xlink:type="simple"><person-group><name name-style="western"><surname>Turland</surname><given-names>NJ</given-names></name><name name-style="western"><surname>Wiersema</surname><given-names>JH</given-names></name><name name-style="western"><surname>Barrie</surname><given-names>FR</given-names></name><name name-style="western"><surname>Greuter</surname><given-names>W</given-names></name><name name-style="western"><surname>Hawksworth</surname><given-names>DL</given-names></name><name name-style="western"><surname>Herendeen</surname><given-names>PS</given-names></name><name name-style="western"><surname>Knapp</surname><given-names>S</given-names></name><name name-style="western"><surname>Kusber</surname><given-names>WH</given-names></name><name name-style="western"><surname>Li</surname><given-names>DZ</given-names></name><name name-style="western"><surname>Marhold</surname><given-names>K</given-names></name><name name-style="western"><surname>May</surname><given-names>TW</given-names></name><name name-style="western"><surname>McNeill</surname><given-names>J</given-names></name><name name-style="western"><surname>Monro</surname><given-names>AM</given-names></name><name name-style="western"><surname>Prad</surname><given-names>J</given-names></name><name name-style="western"><surname>Price</surname><given-names>MJ</given-names></name><name name-style="western"><surname>Smith</surname><given-names>GF</given-names></name></person-group> (<year>2018</year>) International Code of Nomenclature for algae, fungi, and plants (Shenzhen Code) adopted by the Nineteenth International Botanical Congress Shenzhen, China, July 2017. Regnum Vegetabile 159. Koeltz Botanical Books, Glashütten. <ext-link xlink:type="simple" ext-link-type="doi" xlink:href="10.12705/Code.2018">https://doi.org/10.12705/Code.2018</ext-link></mixed-citation></ref><ref id="B13"><mixed-citation xmlns:xlink="http://www.w3.org/1999/xlink" xlink:type="simple"><person-group><name name-style="western"><surname>Sargent</surname><given-names>CS</given-names></name></person-group> (<year>1911</year>) <source><tp:taxon-name><tp:taxon-name-part taxon-name-part-type="kingdom">Plantae</tp:taxon-name-part></tp:taxon-name><tp:taxon-name><tp:taxon-name-part taxon-name-part-type="subfamily">Wilsonianae</tp:taxon-name-part></tp:taxon-name>: an enumeration of the woody plants collected in western China for the Arnold Arboretum of Harvard University Part 1.</source><publisher-name>Cambridge University Press</publisher-name>, <publisher-loc>Cambridge</publisher-loc>, <size units="page">144 pp</size>.</mixed-citation></ref><ref id="B19"><mixed-citation xmlns:xlink="http://www.w3.org/1999/xlink" xlink:type="simple"><person-group><name name-style="western"><surname>Wang</surname><given-names>HC</given-names></name><name name-style="western"><surname>Wang</surname><given-names>QP</given-names></name></person-group> (<year>2019</year>) <article-title><italic><tp:taxon-name><tp:taxon-name-part taxon-name-part-type="genus">Rubus</tp:taxon-name-part><tp:taxon-name-part taxon-name-part-type="species">ovatisepalus</tp:taxon-name-part></tp:taxon-name></italic> (<tp:taxon-name><tp:taxon-name-part taxon-name-part-type="family">Rosaceae</tp:taxon-name-part></tp:taxon-name>), a new species from Yunnan and Xizang, southwest China.</article-title><source>Annales Botanici Fennici</source><volume>56</volume>(<issue>4–6</issue>): <fpage>227</fpage>–<lpage>230</lpage>. <ext-link xlink:type="simple" ext-link-type="doi" xlink:href="10.5735/085.056.0405">https://doi.org/10.5735/085.056.0405</ext-link></mixed-citation></ref><ref id="B23"><mixed-citation xmlns:xlink="http://www.w3.org/1999/xlink" xlink:type="simple"><person-group><name name-style="western"><surname>Yu</surname><given-names>TT</given-names></name><name name-style="western"><surname>Lu</surname><given-names>LT</given-names></name></person-group> (<year>1985</year>) <article-title><italic><tp:taxon-name><tp:taxon-name-part taxon-name-part-type="genus">Rubus</tp:taxon-name-part></tp:taxon-name></italic> Linnaeus.</article-title> In: <person-group><name name-style="western"><surname>Yu</surname><given-names>TT</given-names></name></person-group> (<role>Ed.</role>) <issue-title>Flora Reipublicae Popularis Sinicae 37.</issue-title><source>Science Press, Beijing</source>, <fpage>10</fpage>–<lpage>218</lpage>.</mixed-citation></ref><ref id="B11"><mixed-citation xmlns:xlink="http://www.w3.org/1999/xlink" xlink:type="simple"><person-group><name name-style="western"><surname>Lu</surname><given-names>LD</given-names></name><name name-style="western"><surname>Boufford</surname><given-names>DE</given-names></name></person-group> (<year>2003</year>) <article-title><italic><tp:taxon-name><tp:taxon-name-part taxon-name-part-type="genus">Rubus</tp:taxon-name-part></tp:taxon-name></italic> Linnaeus.</article-title> In: <person-group><name name-style="western"><surname>Wu</surname><given-names>ZY</given-names></name><name name-style="western"><surname>Raven</surname><given-names>PH</given-names></name></person-group> (<role>Eds</role>) <issue-title>Flora of China 9.</issue-title><source>Science Press, Beijing &amp; Missouri Botanical Garden Press, St. Louis</source>, <fpage>195</fpage>–<lpage>285</lpage>.</mixed-citation></ref></ref-list></tp:taxon-treatment>
